# Supplementary material for: A European inventory of common electronic health record data elements for clinical trial feasibility
Source: Trials. 2014 Jan 10;15:18. doi: 10.1186/1745-6215-15-18 (PMC3895709; doi:10.1186/1745-6215-15-18)
Supplement: Additional file 1 — Complete Data Inventory with all data elements. The Data Inventory contains data elements for feasibility analysis that were extracted from clinical trial protocols and that were verified to be available in European EHR systems. The inventory contains data element concepts (data group + data item), optional examples, the definitions and links to NCIm. [file 1745-6215-15-18-S1.xls]

## Sheet: Tabelle1
	ISO 11179 - Data Element Concept
ID	Data Group	Data Item	Example	Definition	Link
1	Demographics	Date of Birth	1967-10-10	The calendar date on which a person was born.	http://ncim.nci.nih.gov/ncimbrowser/pages/concept_details.jsf?dictionary=NCI%20MetaThesaurus&code=CL372179
2	Demographics	Gender	female	The assemblage of properties that distinguish people on the basis of their societal roles - female or male.	http://ncim.nci.nih.gov/ncimbrowser/pages/concept_details.jsf?dictionary=NCI%20MetaThesaurus&code=C0079399
3	Demographics	Admission date	2011-11-11	The date a patient was admitted for inpatient or outpatient treatment in a healthcare institution.	http://ncim.nci.nih.gov/ncimbrowser/pages/concept_details.jsf?dictionary=NCI%20MetaThesaurus&code=C1302393
83	Demographics	discharge date	2012-12-12	The date the patient was released from the hospital.	http://ncim.nci.nih.gov/ncimbrowser/ConceptReport.jsp?dictionary=NCI%20MetaThesaurus&code=C2361123
4	Demographics	Case Status	inpatient	Information how the Patient was treated in a healthcare institution (inpatient or outpatient).	http://ncim.nci.nih.gov/ncimbrowser/pages/concept_details.jsf?dictionary=NCI%20MetaThesaurus&code=C0030705
84	Medical History	currently pregnant	yes	The description of the pregnancy state of an individual.	http://ncim.nci.nih.gov/ncimbrowser/pages/concept_details.jsf?dictionary=NCI%20MetaThesaurus&code=C0549206
85	Medical History	pregnancy number	2	Identifier to distinguish each pregnancy and associate it with descriptive information	http://ncim.nci.nih.gov/ncimbrowser/ConceptReport.jsp?dictionary=NCI%20MetaThesaurus&code=C0032961 + http://ncim.nci.nih.gov/ncimbrowser/ConceptReport.jsp?dictionary=NCI%20MetaThesaurus&code=C0237753
86	Medical History	menopausal status	postmenopausal	Cdisc definition : 184 menopausal status	http://ncim.nci.nih.gov/ncimbrowser/ConceptReport.jsp?dictionary=NCI%20MetaThesaurus&code=C1513126
14	Medical History	Allergies and Hypersensitivity reactions	pollen allergy	A disorder characterized by an adverse local or general response from exposure to an allergen.	http://ncim.nci.nih.gov/ncimbrowser/ConceptReport.jsp?dictionary=NCI%20MetaThesaurus&code=C0020517 + http://ncim.nci.nih.gov/ncimbrowser/pages/concept_details.jsf?dictionary=NCI%20MetaThesaurus&code=C1527304
15	Medical History	Diet	diabetes diet	data item not specific enough	http://ncim.nci.nih.gov/ncimbrowser/pages/concept_details.jsf?dictionary=NCI%20MetaThesaurus&code=C0012155
16	Medical History	Smoking Status	ex-smoker, current smoker	An indication of a person's current tobacco and nicotine consumption as well as some indication of smoking history.	http://ncim.nci.nih.gov/ncimbrowser/pages/concept_details.jsf?dictionary=NCI%20MetaThesaurus&code=C1519386
17	Medical History	Alcohol Abuse	yes	The use of alcoholic beverages to excess, either on individual occasions ("binge drinking") or as a regular practice.	http://ncim.nci.nih.gov/ncimbrowser/pages/concept_details.jsf?dictionary=NCI%20MetaThesaurus&code=C0085762
18	Medical History	Substance Abuse	benzodiazepine	Maladaptive pattern of drug or alcohol use that may lead to social, occupational, psychological, or physical problems.	http://ncim.nci.nih.gov/ncimbrowser/pages/concept_details.jsf?dictionary=NCI%20MetaThesaurus&code=C0740858
22	Diagnosis	Diagnosis Text	Lung carcinoma	The textual representation of a Diagnosis, apart of the Coding System used.	http://ncim.nci.nih.gov/ncimbrowser/pages/concept_details.jsf?dictionary=NCI%20MetaThesaurus&code=C0011900
23	Diagnosis	Diagnosis Date	2010-10-10	Date/Time a diagnosis was captured.	http://ncim.nci.nih.gov/ncimbrowser/ConceptReport.jsp?dictionary=NCI%20MetaThesaurus&code=C2316983
24	Diagnosis	Diagnosis Code	C34.1	The code representing a Diagnosis	http://ncim.nci.nih.gov/ncimbrowser/pages/concept_details.jsf?dictionary=NCI%20MetaThesaurus&code=C1610738
102	Diagnosis	Histologically confirmed diagnosis		stage of the disease confirmed by histology	http://ncim.nci.nih.gov/ncimbrowser/ConceptReport.jsp?dictionary=NCI%20MetaThesaurus&code=C0011900 + http://ncim.nci.nih.gov/ncimbrowser/ConceptReport.jsp?dictionary=NCI%20MetaThesaurus&code=C0205462
25	Procedure	Procedure Text	Lobectomy	The textual presentation of an activity that produces an effect, or that is intended to alter the course of a disease in a patient or population. This is a general term that encompasses the medical, social, behavioral, and environmental acts that can have preventive, therapeutic, or palliative effects.	http://ncim.nci.nih.gov/ncimbrowser/pages/concept_details.jsf?dictionary=NCI%20MetaThesaurus&code=C1948041
26	Procedure	Procedure Code	5-324.34	The Code representing an activity that produces an effect, or that is intended to alter the course of a disease in a patient or population. This is a general term that encompasses the medical, social, behavioral, and environmental acts that can have preventive, therapeutic, or palliative effects.	http://ncim.nci.nih.gov/ncimbrowser/pages/concept_details.jsf?dictionary=NCI%20MetaThesaurus&code=C1948041
27	Procedure	Procedure Date	2012-07-01	Date/Time a procedure was captured.	http://ncim.nci.nih.gov/ncimbrowser/ConceptReport.jsp?dictionary=NCI%20MetaThesaurus&code=C2584899
28	Findings	Date / Time of Finding	14.7.2011, 9.00	The point in time a clinical finding (like Weight, Height, Temperature) was captured.	http://ncim.nci.nih.gov/ncimbrowser/ConceptReport.jsp?dictionary=NCI%20MetaThesaurus&code=C1285578 + http://ncim.nci.nih.gov/ncimbrowser/ConceptReport.jsp?dictionary=NCI%20MetaThesaurus&code=C1286390
29	Findings	Weight	80 kg	The weight of a subject.	http://ncim.nci.nih.gov/ncimbrowser/pages/concept_details.jsf?dictionary=NCI%20MetaThesaurus&code=C0005910
30	Findings	Height	182 cm	The distance from the sole to the crown of the head with body standing on a flat surface and fully extended.	http://ncim.nci.nih.gov/ncimbrowser/pages/concept_details.jsf?dictionary=NCI%20MetaThesaurus&code=C0005890
31	Findings	Temperature	38°C	Degree of heat in the body of a living organism, temperature is measure of the average kinetic energy of the particles in a sample of matter, expressed in terms of units or degrees designated on a standard scale.	http://ncim.nci.nih.gov/ncimbrowser/pages/concept_details.jsf?dictionary=NCI%20MetaThesaurus&code=C0005903
32	Findings	Pulse	60 / min	The rate of the pulse as observed in an artery, expressed as beats per minute. It can be measured at several anatomical sites, including the wrist, neck, temple, groin, behind the knees, or on top of the foot.	http://ncim.nci.nih.gov/ncimbrowser/pages/concept_details.jsf?dictionary=NCI%20MetaThesaurus&code=C0232117
33	Findings	Blood pressure systolic	120 mm Hg	The blood pressure during the contraction of the left ventricle of the heart.	http://ncim.nci.nih.gov/ncimbrowser/pages/concept_details.jsf?dictionary=NCI%20MetaThesaurus&code=C0871470
34	Findings	Blood pressure diastolic	80 mm Hg	The blood pressure after the contraction of the heart while the chambers of the heart refill with blood.	http://ncim.nci.nih.gov/ncimbrowser/pages/concept_details.jsf?dictionary=NCI%20MetaThesaurus&code=C0428883
90	Laboratory Findings	HER2 status	positive	Level of expression of Human epidermal growth factor receptor 2 (HER2) on cancer cells.	http://ncim.nci.nih.gov/ncimbrowser/ConceptReport.jsp?dictionary=NCI%20MetaThesaurus&code=C0242957 + http://ncim.nci.nih.gov/ncimbrowser/ConceptReport.jsp?dictionary=NCI%20MetaThesaurus&code=C0449438
37	Laboratory Findings	sampling Date / Time of Laboratory Finding	14.7.2011, 10.00	Point in time a certain Laboratory Finding was sampled.	http://ncim.nci.nih.gov/ncimbrowser/ConceptReport.jsp?dictionary=NCI%20MetaThesaurus&code=C0552379
38	Laboratory Findings	Total Cholesterol in serum	240 mg/dL	LOINC-Code:2093-3	http://ncim.nci.nih.gov/ncimbrowser/pages/concept_details.jsf?dictionary=NCI%20MetaThesaurus&code=C0364708
39	Laboratory Findings	HDL in serum	40 mg/dL	LOINC-Code:2085-9	http://ncim.nci.nih.gov/ncimbrowser/pages/concept_details.jsf?dictionary=NCI%20MetaThesaurus&code=C0364221
40	Laboratory Findings	LDL in serum	165 mg/dL	LOINC-Code:2089-1	http://ncim.nci.nih.gov/ncimbrowser/pages/concept_details.jsf?dictionary=NCI%20MetaThesaurus&code=C0364225
41	Laboratory Findings	Triglycerides	150 mg/dL	LOINC-Code:2571-8	http://ncim.nci.nih.gov/ncimbrowser/pages/concept_details.jsf?dictionary=NCI%20MetaThesaurus&code=C0364714
42	Laboratory Findings	Blood Urea Nitrogen [BUN]	30 mg/dL	LOINC-Code:3094-0	http://ncim.nci.nih.gov/ncimbrowser/pages/concept_details.jsf?dictionary=NCI%20MetaThesaurus&code=C0365240
43	Laboratory Findings	Calcium in serum	2,4 mmol/L	LOINC-Code:1995-0	http://ncim.nci.nih.gov/ncimbrowser/pages/concept_details.jsf?dictionary=NCI%20MetaThesaurus&code=C0364128
44	Laboratory Findings	Creatinine in serum	1 mg/dL	LOINC-Code:2160-0	http://ncim.nci.nih.gov/ncimbrowser/pages/concept_details.jsf?dictionary=NCI%20MetaThesaurus&code=C0364294
45	Laboratory Findings	Glucose in serum	100 mg/dl	LOINC-Code:2345-7	http://ncim.nci.nih.gov/ncimbrowser/pages/concept_details.jsf?dictionary=NCI%20MetaThesaurus&code=C0484731
46	Laboratory Findings	Potassium in serum	4 mmol/L	LOINC-Code:2823-3	http://ncim.nci.nih.gov/ncimbrowser/pages/concept_details.jsf?dictionary=NCI%20MetaThesaurus&code=C0364968
47	Laboratory Findings	Sodium in Serum	140 mmol/L	LOINC-Code:2951-2	http://ncim.nci.nih.gov/ncimbrowser/pages/concept_details.jsf?dictionary=NCI%20MetaThesaurus&code=C0365095
48	Laboratory Findings	GFR	100 mL/min	LOINC-Code:33914-3	http://ncim.nci.nih.gov/ncimbrowser/pages/concept_details.jsf?dictionary=NCI%20MetaThesaurus&code=C1316377
49	Laboratory Findings	Albumin	4 g/dL	LOINC-Code:1751-7	http://ncim.nci.nih.gov/ncimbrowser/pages/concept_details.jsf?dictionary=NCI%20MetaThesaurus&code=C0363885
50	Laboratory Findings	Alkaline Phosphatase	100 U/l	LOINC-Code:6768-6	http://ncim.nci.nih.gov/ncimbrowser/pages/concept_details.jsf?dictionary=NCI%20MetaThesaurus&code=C0484638
51	Laboratory Findings	SGOT (AST) in serum	10 U/l	LOINC-Code:1920-8	http://ncim.nci.nih.gov/ncimbrowser/pages/concept_details.jsf?dictionary=NCI%20MetaThesaurus&code=C0364055
52	Laboratory Findings	SGPT (ALT) in serum	20 U/l	LOINC-Code:1742-6	http://ncim.nci.nih.gov/ncimbrowser/pages/concept_details.jsf?dictionary=NCI%20MetaThesaurus&code=C0363876
53	Laboratory Findings	Total Bilirubin in serum	1 mg/dL	LOINC-Code:1975-2	http://ncim.nci.nih.gov/ncimbrowser/pages/concept_details.jsf?dictionary=NCI%20MetaThesaurus&code=C0364108
54	Laboratory Findings	Direct Bilirubin in serum	0,1 mg/dL	LOINC-Code:15152-2	http://ncim.nci.nih.gov/ncimbrowser/pages/concept_details.jsf?dictionary=NCI%20MetaThesaurus&code=C0798323
55	Laboratory Findings	Total Protein in serum	7 g/dl	LOINC-Code:2885-2	http://ncim.nci.nih.gov/ncimbrowser/pages/concept_details.jsf?dictionary=NCI%20MetaThesaurus&code=C0365029
56	Laboratory Findings	HbA1c Blood	0.05	LOINC-Code:4548-4	http://ncim.nci.nih.gov/ncimbrowser/pages/concept_details.jsf?dictionary=NCI%20MetaThesaurus&code=C0366781
57	Laboratory Findings	CRP in serum	1 mg/dL	LOINC-Code:1988-5	http://ncim.nci.nih.gov/ncimbrowser/pages/concept_details.jsf?dictionary=NCI%20MetaThesaurus&code=C0364121
58	Laboratory Findings	PTT Blood	30 s	LOINC-Code:3173-2	http://ncim.nci.nih.gov/ncimbrowser/pages/concept_details.jsf?dictionary=NCI%20MetaThesaurus&code=C0365392
59	Laboratory Findings	INR Blood	1	LOINC-Code:6301-6	http://ncim.nci.nih.gov/ncimbrowser/pages/concept_details.jsf?dictionary=NCI%20MetaThesaurus&code=C0482691
60	Laboratory Findings	Haemoglobin Blood	14 g/dL	LOINC-Code:718-7	http://ncim.nci.nih.gov/ncimbrowser/pages/concept_details.jsf?dictionary=NCI%20MetaThesaurus&code=C0362923
61	Laboratory Findings	Haematocrit Blood	0.4	LOINC-Code:4544-3	http://ncim.nci.nih.gov/ncimbrowser/pages/concept_details.jsf?dictionary=NCI%20MetaThesaurus&code=C0366777
62	Laboratory Findings	Platelets Blood	200 * 10E9/l	LOINC-Code:777-3	http://ncim.nci.nih.gov/ncimbrowser/pages/concept_details.jsf?dictionary=NCI%20MetaThesaurus&code=C0362994
63	Laboratory Findings	Erythrocytes	5 * 10E12/l	LOINC-Code:789-8	http://ncim.nci.nih.gov/ncimbrowser/pages/concept_details.jsf?dictionary=NCI%20MetaThesaurus&code=C0362910
64	Laboratory Findings	Leukocytes	5 /nl	LOINC-Code:6690-2	http://ncim.nci.nih.gov/ncimbrowser/pages/concept_details.jsf?dictionary=NCI%20MetaThesaurus&code=C0484430
65	Laboratory Findings	Neutrophils Blood	0.6	LOINC-Code:770-8	http://ncim.nci.nih.gov/ncimbrowser/pages/concept_details.jsf?dictionary=NCI%20MetaThesaurus&code=C0362987
66	Laboratory Findings	Lymphocytes Blood	0.3	LOINC-Code:736-9	http://ncim.nci.nih.gov/ncimbrowser/pages/concept_details.jsf?dictionary=NCI%20MetaThesaurus&code=C0362952
67	Laboratory Findings	Eosinophils Blood	0.03	LOINC-Code:713-8	http://ncim.nci.nih.gov/ncimbrowser/pages/concept_details.jsf?dictionary=NCI%20MetaThesaurus&code=C0362902
68	Laboratory Findings	TSH in serum	0,8 mIU/l	LOINC-Code:11579-0	http://ncim.nci.nih.gov/ncimbrowser/pages/concept_details.jsf?dictionary=NCI%20MetaThesaurus&code=C0550529
69	Laboratory Findings	Beta HCG in serum	5 U/l	LOINC-Code:21198-7	http://ncim.nci.nih.gov/ncimbrowser/pages/concept_details.jsf?dictionary=NCI%20MetaThesaurus&code=C0803992
70	Laboratory Findings	Cardiac troponin T	0,05 ug/L	LOINC-Code:6598-7	http://ncim.nci.nih.gov/ncimbrowser/pages/concept_details.jsf?dictionary=NCI%20MetaThesaurus&code=C0484851
91	Laboratory Findings	NTproBNP	125 pg/mL	A measurement of the N-terminal proB-type natriuretic peptide in a biological specimen. LOINC 33762-6 (as pg/ml) or LOINC 33763-4 (as pmol/L)	http://ncimeta.nci.nih.gov/ncimbrowser/ConceptReport.jsp?dictionary=NCI%20MetaThesaurus&code=C0669479
92	Laboratory Findings	biPTH	20 pg/m	bio intact parathyroid hormone	http://ncim.nci.nih.gov/ncimbrowser/ConceptReport.jsp?dictionary=NCI%20MetaThesaurus&code=C0202159
93	Laboratory Findings	BNP	100 pg/mL	A measurement of the brain (B-type) natriuretic peptide in a biological system.	http://ncim.nci.nih.gov/ncimbrowser/ConceptReport.jsp?dictionary=NCI%20MetaThesaurus&code=C1095989
94	Laboratory Findings	Ca x P	4.4 mmol2/L2	calcium phosphorous product	http://ncim.nci.nih.gov/ncimbrowser/ConceptReport.jsp?dictionary=NCI%20MetaThesaurus&code=C1978657
95	Laboratory Findings	GGT	30 IU/L	A measurement of the Gamma Glutamyl Transpeptidase present in a sample.	http://ncim.nci.nih.gov/ncimbrowser/ConceptReport.jsp?dictionary=NCI%20MetaThesaurus&code=C0202035
96	Laboratory Findings	PSA	3 ng/mL	A measurement of the Prostate Specific Antigen in a biological specimen.	http://ncim.nci.nih.gov/ncimbrowser/ConceptReport.jsp?dictionary=NCI%20MetaThesaurus&code=C0201544
71	Medication	Verbatim Drug name	acetylsalicylic acid	A drug or medicine that treats or prevents or alleviates the symptoms of disease.	http://ncim.nci.nih.gov/ncimbrowser/pages/concept_details.jsf?dictionary=NCI%20MetaThesaurus&code=C0013227
72	Medication	Medication Code	B01AC06 (ATC Code)	The Code used to represent a drug or any pharmaceutical preparation.	http://ncim.nci.nih.gov/ncimbrowser/ConceptReport.jsp?dictionary=NCI%20MetaThesaurus&code=C1547159
73	Medication	Dosage	100 mg/day	A quantity of an agent (such as substance or energy) administered, taken, or absorbed at one time.	http://ncim.nci.nih.gov/ncimbrowser/pages/concept_details.jsf?dictionary=NCI%20MetaThesaurus&code=C0178602
74	Medication	Route	p.o.	Designation of the part of the body through which or into which, or the way in which, the medicinal product is intended to be introduced. In some cases a medicinal product can be intended for more than one route and/or method of administration.	http://ncim.nci.nih.gov/ncimbrowser/pages/concept_details.jsf?dictionary=NCI%20MetaThesaurus&code=C0013153
75	Medication	Medication start date	2010-10-10	The date a treatment with a certain drug or medicine started.	http://ncim.nci.nih.gov/ncimbrowser/ConceptReport.jsp?dictionary=NCI%20MetaThesaurus&code=C2826734
76	Medication	Medication end date	2010-11-10	The date a treatment with a certain drug or medicine ended.	http://ncim.nci.nih.gov/ncimbrowser/ConceptReport.jsp?dictionary=NCI%20MetaThesaurus&code=C2826744
97	Medication	Drug class	Opioids	group of drug that share the same principal mechanism of action	http://ncim.nci.nih.gov/ncimbrowser/ConceptReport.jsp?dictionary=NCI%20MetaThesaurus&code=C0596463
